# Supplementary material for: What constitutes good care in the context of depopulating rural Korea? Perspectives of village care managers amid digital transitions
Source: Innov Aging. 2026 Feb 15;10(4):igag018. doi: 10.1093/geroni/igag018 (PMC13049593; doi:10.1093/geroni/igag018)
Supplement: igag018_Supplementary_Data [file igag018_supplementary_data.zip]

Archive with 1 entries (1 files):
- innage suppl Park, Jang, & Hwang.pdf
